# Supplementary material for: Ribosomal proteins can hold a more accurate record of bacterial thermal adaptation compared to rRNA
Source: Nucleic Acids Res. 2023 Jul 3;51(15):8048–59. doi: 10.1093/nar/gkad560 (PMC10450194; doi:10.1093/nar/gkad560)
Supplement: gkad560_Supplemental_Files [file gkad560_supplemental_files.zip]

Archive with 2 entries (2 files):
- NAR-02895-R-2022-R2-SI.pdf
- NAR-02895-R2-2022-SI_Data_1-6.zip
